# Supplementary material for: Construction of Robust Electrothermal Superhydrophobic Surface via Femtosecond Laser for Anti-Icing and Deicing
Source: Molecules. 2025 Apr 13;30(8):1741. doi: 10.3390/molecules30081741 (PMC12029293; doi:10.3390/molecules30081741)
Supplement: Supplementary file 1 [file molecules-30-01741-s001.zip]

Archive with 1 entries (1 files):
- molecules-3530617-supplementary.pdf
